# Supplementary material for: Textile Encoding Inspired by Langer Lines via Elastically Graded Embroidered Tessellations
Source: Adv Mater. 2025 Jul 6;37(37):2500959. doi: 10.1002/adma.202500959 (PMC12447055; doi:10.1002/adma.202500959)
Supplement: Supplementary file 4 — Code‐Library1.py [file ADMA-37-2500959-s004.py]

import numpy as np

#The purpose of this library is to create an embroidery pattern for encoding elastic materials. The pattern is generated and stored as a 2d numpy array of points
#The encoded fabric array is generated by the function triangle_fabric(). The other functions are either helper functions or functions used in evaluation of the array.
#Here follows a brief description of the variables:
#   xy - an array of points
#   compacting_factor - linear packing density of the fiber
#   spring_length - a length onto witch the fiber is packed
#   cell_width - the side length of a unilateral triangular unit cell
#   spring_clearance - distance between the end of a spring and the center of a connecting node
#   vertical_clearance - the vertical distance by which the stitch overshoots the center of the connecting code
#   matrix - the packing tensor containing fiber packing densities

#Depricated spring generator
def spring_old(n, l):
    
    l = l/2
    al = np.tan(np.pi/6)
    h = al*l

    if n < 2:
        return np.array([[0, 2*l], [0, 0]])

    flipper = 1
    x = np.linspace(0, l, n)
    y = []
    for i in x:
        y += [flipper*(h-i*al)]
        flipper *= -1
    x = np.append((x[::-1])[:-1]*-1, x) + l
    y = np.append((y[::-1])[:-1], y)
    xy= [x, y]
    return np.array(xy)

#spring generator with a zig-zag pattern (it is the default)
def spring_zigzag(compacting_factor, spring_length, additional_point = 0):

    if compacting_factor <= 1:
        return np.array([[0, spring_length], [0, 0]])

    n = int(np.ceil(compacting_factor*1.8))+additional_point

    points = np.linspace(0, spring_length/2, n)

    tan = np.tan(np.pi/6)
    ys = []
    for i in range(n-1):
        if i%2:
            ys += [tan*points[i]]
        else:
            ys += [-tan*points[i]]
    ys = np.array(ys)
    #last point for fine tuning
    dl_needed = compacting_factor*spring_length/2 - np.sum(np.hypot(np.diff(points[:-1]), np.diff(ys)))
    flipper = 2*((n-1)%2)-1
    last_y = ys[-1] + flipper*np.sqrt(dl_needed**2-(spring_length/(2*(n-1)))**2)
    #recursion for tuning
    if abs(last_y) > spring_length/2*np.tan(np.pi/6):
        return spring(compacting_factor, spring_length, function = spring_zigzag, additional_point=additional_point+1)
    
    ys = np.append(ys, [last_y])

    return np.concatenate(([np.append(points, spring_length - points[:-1][::-1])], [np.append(ys, ys[:-1][::-1])]), axis=0)

#spring generator with a rectangular pattern
def spring_alt(compacting_factor, spring_length, additional_point = 0):

    if compacting_factor <= 1:
        return np.array([[0, spring_length], [0, 0]])

    tan = np.tan(np.pi/6)
    cos = np.cos(np.pi/6)
    sin = np.sin(np.pi/6)
    x = (compacting_factor-1)*spring_length/(2*(1/cos + 2*tan - 1))

    return np.array([[0,     x,      x, spring_length-x, spring_length-x, spring_length], 
                     [0, tan*x, -tan*x,          -tan*x,          tan*x , 0]])

#Geneerates the smallest unit of the encoded fabric in accordance to linear fiber packing density (compacting factor). Can use alternative generator functions
def spring(compacting_factor, spring_length, function = spring_zigzag, additional_point = 0):
    return function(compacting_factor, spring_length, additional_point = additional_point)

#Helper function to rotate a list of points
def rotate(xy, rad):
    sin = np.sin(rad)
    cos = np.cos(rad)
    rot = np.array([[cos, -sin],[sin, cos]])
    return np.matmul(rot, xy)

#Adds two (non horisontal) springs to the embroidery pattern moving from left to right (usually not used)
def roof_right(xy, s1, s2, cell_width = 10, spring_clearance = 1.5, vertical_clearance = 1.5, function = spring_zigzag):
    x = xy[0]
    y = xy[1]

    rad60 = np.pi/3
    clear_x = spring_clearance*np.cos(rad60)
    clear_y = spring_clearance*np.sin(rad60) + vertical_clearance

    spring_length = cell_width - 2*spring_clearance
    spring1 = rotate(spring(s1, spring_length, function = function), rad60)
    spring2 = rotate(spring(s2, spring_length, function = function), -rad60)

    x = np.append(x, [x[-1] + clear_x])
    y = np.append(y, [y[-1] - clear_y])
    x = np.append(x, [x[-1] + clear_x])
    y = np.append(y, [y[-1] + clear_y])
    
    x = np.append(x, spring1[0] + x[-1])
    y = np.append(y, spring1[1] + y[-1])

    x = np.append(x, [x[-1] + clear_x])
    y = np.append(y, [y[-1] + clear_y])
    x = np.append(x, [x[-1] + clear_x])
    y = np.append(y, [y[-1] - clear_y])

    x = np.append(x, spring2[0] + x[-1])
    y = np.append(y, spring2[1] + y[-1])

    return np.array([x, y])

#Adds two (non horisontal) springs to the embroidery pattern moving from right to left
def roof_left(xy, s1, s2, cell_width = 10, spring_clearance = 1.5, vertical_clearance = 1.5, function = spring_zigzag):
    x = xy[0]
    y = xy[1]

    rad60 = np.pi/3
    clear_x = -spring_clearance*np.cos(rad60)
    clear_y = spring_clearance*np.sin(rad60) + vertical_clearance

    spring_length = cell_width - 2*spring_clearance
    spring1 = rotate(spring(s2, spring_length, function = function), 2*rad60)
    spring2 = rotate(spring(s1, spring_length, function = function), -2*rad60)

    x = np.append(x, [x[-1] + clear_x])
    y = np.append(y, [y[-1] - clear_y])
    x = np.append(x, [x[-1] + clear_x])
    y = np.append(y, [y[-1] + clear_y])
    
    x = np.append(x, spring1[0] + x[-1])
    y = np.append(y, spring1[1] + y[-1])

    x = np.append(x, [x[-1] + clear_x])
    y = np.append(y, [y[-1] + clear_y])
    x = np.append(x, [x[-1] + clear_x])
    y = np.append(y, [y[-1] - clear_y])

    x = np.append(x, spring2[0] + x[-1])
    y = np.append(y, spring2[1] + y[-1])

    return np.array([x, y])

#Adds horisontal fibrous springs moving from left to right
def floor_right(xy, s3, cell_width = 10, spring_clearance = 1.5, function = spring_zigzag):
    
    x = xy[0]
    y = xy[1]

    clear_x = spring_clearance
    clear_y = 0

    spring_length = cell_width - 2*spring_clearance
    spring3 = spring(s3, spring_length, function = function)

    x = np.append(x, [x[-1] + clear_x])
    y = np.append(y, [y[-1] + clear_y])

    x = np.append(x, spring3[0] + x[-1])
    y = np.append(y, spring3[1] + y[-1])

    x = np.append(x, [x[-1] + clear_x])
    y = np.append(y, [y[-1] + clear_y])
    
    return np.array([x, y])

#Adds horisontal fibrous springs moving from right to left (usually not used)
def floor_left(xy, s3, cell_width = 10, spring_clearance = 1.5, function = spring_zigzag):
    
    x = xy[0]
    y = xy[1]

    clear_x = -spring_clearance
    clear_y = 0
    rad60 = np.pi/3 

    spring_length = cell_width - 2*spring_clearance
    spring3 = rotate(spring(s3, spring_length, function = function), 3*rad60)

    x = np.append(x, [x[-1] + clear_x])
    y = np.append(y, [y[-1] + clear_y])

    x = np.append(x, spring3[0] + x[-1])
    y = np.append(y, spring3[1] + y[-1])

    x = np.append(x, [x[-1] + clear_x])
    y = np.append(y, [y[-1] + clear_y])
    
    return np.array([x, y])

#Transition between rows of the encoding
def end_floor_right(xy, spring_clearance = 1.5):
    x = xy[0]
    y = xy[1]

    rad60 = np.pi/3
    
    x = np.append(x, [x[-1] + np.cos(rad60)*spring_clearance])
    y = np.append(y, [y[-1] + np.sin(rad60)*spring_clearance])
    
    return np.array([x, y])

#Transition between rows of the encoding (not used)
def end_roof_left(xy, s2, cell_width = 10, spring_clearance = 1.5, vertical_clearance = 1.5, function = spring_zigzag):
    x = xy[0]
    y = xy[1]

    rad60 = np.pi/3
    clear_x = -spring_clearance*np.cos(rad60)
    clear_y = spring_clearance*np.sin(rad60)+ vertical_clearance

    spring_length = cell_width - 2*spring_clearance
    spring2 = rotate(spring(s2, spring_length, function = function), 2*rad60)

    x = np.append(x, [x[-1] + clear_x])
    y = np.append(y, [y[-1] - clear_y])
    x = np.append(x, [x[-1] + clear_x])
    y = np.append(y, [y[-1] + clear_y])
    
    x = np.append(x, spring2[0] + x[-1])
    y = np.append(y, spring2[1] + y[-1])

    x = np.append(x, [x[-1] + clear_x])
    y = np.append(y, [y[-1] + clear_y - vertical_clearance])

    return np.array([x, y])

#Transition between rows of the encoding (not used)
def end_roof_right(xy, s1, s2, cell_width = 10, spring_clearance = 1.5, vertical_clearance = 1.5, function = spring_zigzag):

    x = xy[0]
    y = xy[1]

    rad60 = np.pi/3
    clear_x = spring_clearance*np.cos(rad60)
    clear_y = spring_clearance*np.sin(rad60) + vertical_clearance

    spring_length = cell_width - 2*spring_clearance
    spring1 = rotate(spring(s1, spring_length, function = function), rad60)
    spring2 = rotate(spring(s2, spring_length, function = function), -rad60)

    x = np.append(x, [x[-1] + clear_x])
    y = np.append(y, [y[-1] - clear_y])
    x = np.append(x, [x[-1] + clear_x])
    y = np.append(y, [y[-1] + clear_y])
    
    x = np.append(x, spring1[0] + x[-1])
    y = np.append(y, spring1[1] + y[-1])

    x = np.append(x, [x[-1] + clear_x])
    y = np.append(y, [y[-1] + clear_y - vertical_clearance])

    return np.array([x, y])

#Generates the embroidery pattern at the location of the last point in the array xy. matrix is the packing tensor
def triangle_fabric(xy, matrix, cell_width = 10, spring_clearance = 1.5, vertical_clearance = 1.5, function = spring_zigzag):
    matrix = matrix[::-1]
    for j in range(len(matrix)):
        if j % 2 == 0: 
            for i in matrix[j][1:]:
                xy = floor_right(xy, i[2], cell_width=cell_width, spring_clearance=spring_clearance, function = function)
            xy = end_floor_right(xy, spring_clearance=spring_clearance)
            for i in matrix[j][1:][::-1]:
                xy = roof_left(xy, i[0], i[1], cell_width=cell_width, spring_clearance=spring_clearance, vertical_clearance= vertical_clearance, function = function)
            xy = end_roof_left(xy, matrix[j][0][1], cell_width=cell_width, spring_clearance=spring_clearance, vertical_clearance= vertical_clearance, function = function)
        
        elif j % 2 == 1:
            for i in matrix[j]:
                xy = floor_right(xy, i[2], cell_width=cell_width, spring_clearance=spring_clearance, function = function)
            xy = end_floor_right(xy, spring_clearance=spring_clearance)
            for i in matrix[j][1:][::-1]:
                xy = roof_left(xy, i[0], i[1], cell_width=cell_width, spring_clearance=spring_clearance, vertical_clearance= vertical_clearance, function = function)
            xy = end_roof_left(xy, matrix[j][0][1], cell_width=cell_width, spring_clearance=spring_clearance, vertical_clearance= vertical_clearance, function = function)

    return xy

#Tool to find the distancee between points
def pythagoras(start, finish):
    return np.sqrt((finish[0]-start[0])**2 + (finish[1]-start[1])**2)

#Makes sure the embroidery pattern can be embroidered. Removes points that are to close and adds additional points, when the stitches are spaced overly far apart
def point_distance_equalizer(xy, min_length = 0, max_length = 0):

    x = xy[0]
    y = xy[1]
    out = [[x[0]],[y[0]]]
    for i in range(len(x)-1):
        l = pythagoras((x[i], y[i]), (x[i+1], y[i+1]))
        if l < min_length:
            continue
        if max_length != 0 and l > max_length:
            out[0] = np.append(out[0], np.linspace(x[i], x[i+1], int(l // max_length) + 2)[1:])
            out[1] = np.append(out[1], np.linspace(y[i], y[i+1], int(l // max_length) + 2)[1:])
            continue
        out[0] = np.append(out[0], [x[i+1]])
        out[1] = np.append(out[1], [y[i+1]])
    return np.array(out)

#Generates a packing tensor for a single tensiometric sample.
def testfabric(s1, s2, s3, n, m):
    out = []
    for i in range(n):
        row = []
        for j in range(m):
            row += [[s1, s2, s3]]
        out += [row]
    return out

#Creates a little star pattern to help with beginning the embroidery
def anchor(xy, n = 5, r = 10, rotate_by = 0, back_to_start = True, clearance = 1):
    x = xy[0]
    y = xy[1]

    phi = np.linspace(0, 2*np.pi - 2*np.pi/n, n)
    xs = np.cos(phi)*r
    ys = np.sin(phi)*r

    out = [[],[]]
    for i in range(len(xs)):
        ind = i*(n//2+1)%n
        out[0] += [xs[ind]]
        out[1] += [ys[ind]]
    if back_to_start:
        out[0] += [out[0][0]]
        out[1] += [out[1][0] - clearance]
    
    out = np.array(out)
    out = rotate(out, rotate_by)

    x = np.append(x,np.array(out[0][1:]) - out[0][0])
    y = np.append(y,np.array(out[1][1:]) - out[1][0])

    return np.array([x,y])

#Creates a grid of tensiometric samples
def sample_grid(xy, floor, roofs, cell_width = 10,spring_clearance = 1,vertical_clearance = 1, nvert = 2, nhoriz= 6, smaple_width = 25, function = spring_zigzag):

    narrays = len(floor)

    vert_offset_arrays = smaple_width-nvert*np.sin(np.pi/3)*cell_width

    for i in range(0, len(floor), 2):
        matrix = np.concatenate(
            (np.array([nhoriz*[[roofs[i  ],roofs[i  ],floor[i  ]]]]*nvert), 
            np.array([nhoriz*[[roofs[i+1],roofs[i+1],floor[i+1]]]]*nvert)),
            axis=1) 

        #Fix distance
        matrix = (matrix*cell_width-2*spring_clearance)/(cell_width-2*spring_clearance)
        xy_p = triangle_fabric([[xy[0][-1]],[xy[1][-1]]], matrix, cell_width=cell_width, spring_clearance=spring_clearance, vertical_clearance=vertical_clearance, function = function)

        floor_p1 = (floor[i  ]*cell_width-2*spring_clearance)/(cell_width-2*spring_clearance)
        floor_p2 = (floor[i+1]*cell_width-2*spring_clearance)/(cell_width-2*spring_clearance)
        
        for j in range(nhoriz):
            xy_p = floor_right(xy_p, floor_p1, cell_width=cell_width, spring_clearance=spring_clearance, function = function)
        for j in range(nhoriz-1):
            xy_p = floor_right(xy_p, floor_p2, cell_width=cell_width, spring_clearance=spring_clearance, function = function)

        xy_p = np.concatenate((xy_p, [[xy_p[0][-1]], [xy_p[1][-1]+vert_offset_arrays]]), axis = 1)
        
        if (i/2)%2 == 1:
            xy_p = np.array([xy_p[0]*-1+2*xy[0][-1], xy_p[1]])

        xy = np.concatenate((xy, xy_p[:,1:]), axis=1)


    slice_height = vert_offset_arrays + narrays/2*smaple_width

    if (narrays/2)%2 == 1:
        d = -1
    else:
        d =  1

    xy = np.concatenate((xy, [[xy[0][-1]+d*0.5*cell_width],[xy[1][-1]]]), axis=1)
    xy = np.concatenate((xy, [[xy[0][-1]],[xy[1][-1] - slice_height]]), axis=1)
    xy = np.concatenate((xy, [[xy[0][-1]+d*(nhoriz-1.5)*cell_width],[xy[1][-1]]]), axis=1)
    xy = np.concatenate((xy, [[xy[0][-1]],[xy[1][-1] + slice_height]]), axis=1)
    xy = np.concatenate((xy, [[xy[0][-1]+d*cell_width],[xy[1][-1]]]), axis=1)
    xy = np.concatenate((xy, [[xy[0][-1]],[xy[1][-1] - slice_height]]), axis=1)
    xy = np.concatenate((xy, [[xy[0][-1]+d*(nhoriz-1.5)*cell_width],[xy[1][-1]]]), axis=1)
    xy = np.concatenate((xy, [[xy[0][-1]],[xy[1][-1] + slice_height]]), axis=1)

    return xy
