# Supplementary material for: Textile Encoding Inspired by Langer Lines via Elastically Graded Embroidered Tessellations
Source: Adv Mater. 2025 Jul 6;37(37):2500959. doi: 10.1002/adma.202500959 (PMC12447055; doi:10.1002/adma.202500959)
Supplement: Supplementary file 5 — Code‐Library1.py [file ADMA-37-2500959-s005.py]

import numpy as np

#converts the stitch coordinates into a .pcs file format readable by the machine embroidery machine. 

def to_pcs(cords, name):
    full_name = name + '.pcs'
    fout = open(full_name, 'wb')

    # LEAD
    lead = 0x32
    hoop = 0x03
    stic = 0x10
    fout.write(lead.to_bytes(1, byteorder='big'))
    fout.write(hoop.to_bytes(1, byteorder='big'))
    fout.write(stic.to_bytes(2, byteorder='little'))
    
    # DEFINE COLORS
    def write_str_hex(s, f):
        s = s.split()
        for i in s:
            f.write(int(i, 16).to_bytes(1, byteorder='little'))
    colors = '00 00 ff 00 00 00 80 00 00 00 ff 00 00 80 80 00 00 ff ff 00 80 00 80 00 ff 00 ff 00 80 00 00 00 ff 00 00 00 00 80 00 00 00 ff 00 00 80 80 00 00 ff ff 00 00 80 80 80 00 c0 c0 c0 00 ff ff ff 00'
    write_str_hex(colors, fout)


    # NUMBER OF STICHES
    numstiches = len(cords[0])
    fout.write(numstiches.to_bytes(2, byteorder='little'))


    # WRITE COORDINATES
    head = '00 00 00 00 00 00 00 00 03'
    write_str_hex(head, fout)

    scaler = 1537
    cords[0] = cords[0] - min(cords[0])+30
    cords[1] = cords[1] - min(cords[1])+50

    for i in range(len(cords[0])):
        xp = int(np.round(cords[0][i], 3)*scaler%0xffff).to_bytes(2, 'little')
        yp = int(np.round(cords[1][i], 3)*scaler%0xffff).to_bytes(2, 'little')
        xo = int(np.round(cords[0][i], 3)*scaler//0xffff).to_bytes(1, 'little')
        yo = int(np.round(cords[1][i], 3)*scaler//0xffff).to_bytes(1, 'little')
        
        fout.write(xp)
        fout.write(xo)
        fout.write((0).to_bytes(1, 'little'))
        fout.write(yp)
        fout.write(yo)
        fout.write((0).to_bytes(2, 'little'))
    fout.close()
